# Supplementary material for: Sociodemographic Disparities in Adults with Kidney Failure: A Meta-Analysis
Source: Diseases. 2024 Jan 12;12(1):23. doi: 10.3390/diseases12010023 (PMC10813962; doi:10.3390/diseases12010023)
Supplement: Supplementary file 1 [file diseases-12-00023-s001.zip]

Archive with 1 entries (1 files):
- diseases-2800181-supplementary.pdf
